# Supplementary material for: Characterization of the Gut and Skin Microbiome over Time in Young Children with IgE-Mediated Food Allergy
Source: Nutrients. 2024 Nov 19;16(22):3942. doi: 10.3390/nu16223942 (PMC11597333; doi:10.3390/nu16223942)
Supplement: Supplementary file 1 [file nutrients-16-03942-s001.zip]

Archive with 1 entries (1 files):
- nutrients-3244778-supplementary.pdf
